# Supplementary material for: Underestimation of Thermogenic Methane Emissions in New York City
Source: Environ Sci Technol. 2024 May 14;58(21):9147–57. doi: 10.1021/acs.est.3c10307 (PMC11137862; doi:10.1021/acs.est.3c10307)
Supplement: Supplementary file 1 — es3c10307_si_001.xlsx [file es3c10307_si_001.xlsx]

## Sheet: Contents
Contents
This file contains the estimated CH4 emission rates and thermogenic fractions for the New York-Newark urban area presented in the main manuscript:
Sheet 2 ("Spatial_inversion_total_emiss") gives total posterior and prior emission rates calculated using the spatial inversion
Sheet 3 ("Sectoral_inversion_total_emiss") gives total posterior and prior emission rates calculated using the sectoral inversion
Sheet 4 ("Sectoral_inversion_thermo_frac") gives posterior and prior thermogenic fractions calculated using the sectoral inversion
Sheet 5 ("Sensitivity1_total_emiss") gives total posterior and prior emission rates calculated using the sectoral inversion, with prior scaling factor uncertainty set to 0.25
Sheet 6 ("Sensitivity1_thermo_frac") gives posterior and prior thermogenic fractions calculated using the sectoral inversion, with prior scaling factor uncertainty set to 0.25
Sheet 7 ("Sensitivity2_total_emiss") gives total posterior and prior emission rates calculated using the sectoral inversion, with prior scaling factor uncertainty set to 1
Sheet 8 ("Sensitivity2_thermo_frac") gives posterior and prior thermogenic fractions calculated using the sectoral inversion, with prior scaling factor uncertainty set to 1
NOTE: Here we provide individual estimates for each of the ensemble members and sensitivity analyses performed and shown in the main manuscript.
However, we remind the reader that our best estimate is derived as the mean of the ensemble estimates for each of the flights and that a single
realisation is not meaningful itself other than to compute the ensemble mean.
The flights are labelled RF1 to RF9
The models are labelled as described in the caption of SI Figure S3.3

## Sheet: Spatial_inversion_total_emiss
	A1_VS1_WC_SN
	ER2	ER5	GF2	GF5	HR2	HR5	NA2	NA5
RF1	632.347	633.941	630.739	617.855	469.114	449.388	415.421	415.403
RF2	603.166	592.163	655.469	664.222	745.051	734.657	691.767	674.86
RF3	549.07	545.729	429.289	430.664	569.197	546.692	495.763	486.315
RF4	470.375	480.642	445.839	445.952	478.409	441.694	672.864	645.589
RF5	910.895	870.653	789.464	756.329	934.836	835.022	1015.13	956.553
RF6	743.62	706.126	693.207	675.791	646.873	620.95	847.263	843.632
RF7	666.871	648.169	745.601	721.629	796.943	811.569	822.809	841.673
RF8	296.558	293.434	383.709	393.653	363.154	379.54	422.809	412.516
RF9	446.54	433.244	337.982	320.43	356.192	339.955	383.465	390.899
	AL_AS1_WC_SS
	ER2	ER5	GF2	GF5	HR2	HR5	NA2	NA5
RF1	637.729	639.591	633.378	620.477	474.564	454.4	418.874	418.72
RF2	605.624	595.148	654.5	662.968	742.345	732.234	690.058	673.659
RF3	552.995	543.689	431.355	433.492	573.443	551.334	494.653	489.801
RF4	470.725	475.455	443.668	443.934	483.918	447.625	673.802	645.883
RF5	908.124	868.439	787.608	754.757	939.07	832.697	1011.46	952.593
RF6	749.673	714.871	705.685	689.408	655.141	629.557	855.067	852.376
RF7	671.368	653.766	754.125	729.029	805.191	820.414	830.096	849.105
RF8	295.565	295.252	385.488	395.387	365.622	373.594	425.845	415.601
RF9	451.46	429.15	358.669	350.65	371.28	323.817	389.378	397.648
	V5_VS1_S1_SS
	ER2	ER5	GF2	GF5	HR2	HR5	NA2	NA5
RF1	611.529	613.242	608.811	595.343	449.433	430.624	395.751	397.929
RF2	582.952	571.486	631.265	630.391	704.425	699.267	652.609	634.441
RF3	548.611	541.353	454.429	428.999	556.905	551.208	482.086	469.926
RF4	442.917	458.088	426.741	420.211	467.119	434.045	643.116	610.926
RF5	873.028	837.941	730.947	698.229	877.507	758.692	983.086	924.743
RF6	739.283	688.735	666.822	647.41	626.086	601.289	815.91	819.754
RF7	645.093	627.404	694.352	669.716	755.963	775.594	786.744	803.554
RF8	283.514	277.822	379.464	376.442	354.355	367.932	403.829	388.293
RF9	414.746	401.703	359.186	351.836	338.891	316.723	393.758	415.434
	VL_VS1_S1_SS
	ER2	ER5	GF2	GF5	HR2	HR5	NA2	NA5
RF1	630.198	630.726	627.341	613.707	462.426	442.899	409.51	411.271
RF2	603.853	592.057	658.082	655.953	737.801	732.328	680.43	660.867
RF3	557.269	549.532	460.438	435.74	561.439	558.47	494.542	482.997
RF4	463.967	475.439	444.58	445.902	475.829	437.825	667.534	649.425
RF5	892.909	853.549	764.825	730.033	912.832	799.163	1002.75	942.446
RF6	746.124	696.099	672.247	654.71	635.527	611.592	827.168	825.431
RF7	659.035	640.618	721.409	697.704	781.361	799.19	808.812	827.308
RF8	287.725	284.363	382.901	380.671	358.709	371.052	409.241	393.389
RF9	408.853	412.469	363.391	360.068	372.278	326.388	395.338	415.627
	Summary stats
	Prior totals:
	A1_VS1_WC_SN		341.064
	AL_AS1_WC_SS		346.685
	V5_VS1_S1_SS		347.821
	VL_VS1_S1_SS		339.179
	Posterior totals:
	Overall	585.497
		Flight avg			Prior avg			Model avg
	RF1	527.896		A1_VS1_WC_SN	591.88		ER2	584.842
	RF2	660.816		AL_AS1_WC_SS	595.195		ER5	571.447
	RF3	508.045		V5_VS1_S1_SS	569.694		GF2	564.25
	RF4	504.064		VL_VS1_S1_SS	585.218		GF5	552.769
	RF5	865.822					HR2	588.868
	RF6	715.732		Sdev	11.3226		HR5	564.984
	RF7	745.694		Rel Sdev	1.93384	%	NA2	633.576
	RF8	362.42					NA5	623.239
	RF9	378.983
							Sdev	29.0038
	Sdev	171.479					Rel Sdev	4.95371	%
	Rel Sdev	29.2877	%

## Sheet: Sectoral_inversion_total_emiss
	A1_VS1_WC_SN
	ER2	ER5	GF2	GF5	HR2	HR5	NA2	NA5
RF1	768.382	761.843	698.855	712.685	628.549	593.777	487.351	503.994
RF2	677.439	664.085	743.607	726.499	864.846	912.021	858.088	876.813
RF3	634.129	649.44	503.456	482.84	639.069	643.158	503.222	477.281
RF4	495.212	471.921	484.781	453.368	576.228	553.517	682.404	634.204
RF5	1194.23	1259.29	1095.44	1013.36	1180.68	1200.84	1474.87	1390.93
RF6	800.36	711.053	830.698	723.539	607.406	530.854	950.055	980.05
RF7	829.916	776.26	789.031	782.966	889.398	873.604	1077.07	1116.48
RF8	284.067	288.749	393.401	394.922	364.02	390.772	402.657	400.645
RF9	304.094	305.629	219.165	221.016	282.623	290.535	275.552	276.213
	AL_AS1_WC_SS
	ER2	ER5	GF2	GF5	HR2	HR5	NA2	NA5
RF1	770.546	763.689	701.566	714.565	646.422	611.08	493.847	509.483
RF2	660.011	647.504	723.371	706.534	841.788	889.421	837.905	857.441
RF3	639.243	653.445	508.39	487.094	644.091	647.462	508.219	480.647
RF4	488.747	465.144	488.661	457.207	577.971	555.359	679.113	631.992
RF5	1181.03	1244.43	1076.2	995.228	1171.71	1194.76	1462.07	1376.51
RF6	806.834	716.659	840.287	734.324	611.48	535.997	955.064	986.831
RF7	833.616	781.153	792.704	786.929	898.19	881.812	1081.08	1121.49
RF8	284.805	289.742	393.193	394.027	366.07	392.67	404.933	401.851
RF9	312.047	312.336	226.051	227.646	288.182	295.331	281.812	282.641
	V5_VS1_S1_SS
	ER2	ER5	GF2	GF5	HR2	HR5	NA2	NA5
RF1	691.377	686.384	636.792	646.098	592.925	558.61	439.663	454.605
RF2	596.145	587.22	660.97	646.992	750.923	801.883	749.176	768.689
RF3	633.45	645.722	502.355	482.932	639.12	641.099	499.201	471.215
RF4	435.519	414.663	444.915	417.857	523.576	492.315	611.761	566.629
RF5	1077.47	1143.23	952.638	878.351	1054.11	1077.15	1329.14	1231.18
RF6	760.138	671.089	774.631	667.258	581.347	503.35	885.891	918.431
RF7	773.861	731.897	705.201	702.299	815.357	800.4	983.736	1021.9
RF8	266.894	271.196	366.205	366.846	339.663	364.561	372.134	370.059
RF9	308.799	309.521	226.17	228.194	280.111	281.786	273.045	273.128
	VL_VS1_S1_SS
	ER2	ER5	GF2	GF5	HR2	HR5	NA2	NA5
RF1	762.119	755.652	692.465	704.393	634.05	597.177	488.72	502.914
RF2	661.102	648.826	738.503	719.832	841.458	893.918	834.12	852.871
RF3	635.724	649.011	501.65	482.674	641.827	644.862	500.179	475.058
RF4	470.913	446.353	465.465	432.944	553.731	523.829	651.757	602.586
RF5	1157.74	1220.75	1056.22	972.249	1157.18	1171.47	1430.33	1345.57
RF6	791.74	700.972	808.658	700.512	600.708	528.756	926.358	959.692
RF7	811.741	761.346	755.199	751.495	869.518	854.356	1047.21	1085.75
RF8	276.571	280.887	385.588	386.406	358.394	383.936	393.158	390.693
RF9	311.622	313.548	230.718	232.44	283.296	289.571	278.738	279.768
	Summary stats
	Prior totals:
	A1_VS1_WC_SN		341.064
	AL_AS1_WC_SS		346.685
	V5_VS1_S1_SS		347.821
	VL_VS1_S1_SS		339.179
	Posterior totals:
	Overall	657.013
		Flight avg			Prior avg			Model avg
	RF1	631.581		A1_VS1_WC_SN	674.104		ER2	649.656
	RF2	757.5		AL_AS1_WC_SS	673.718		ER5	638.907
	RF3	567.102		V5_VS1_S1_SS	619.849		GF2	622.589
	RF4	523.458		VL_VS1_S1_SS	660.382		GF5	595.403
	RF5	1180.2					HR2	655.445
	RF6	753.157		Sdev	25.5844		HR5	650.056
	RF7	868.218		Rel Sdev	3.89405	%	NA2	725.267
	RF8	356.866					NA5	718.784
	RF9	275.042
							Sdev	44.542
	Sdev	273.914					Rel Sdev	6.77946	%
	Rel Sdev	41.6907	%

## Sheet: Sectoral_inversion_thermo_frac
	A1_VS1_WC_SN
	ER2	ER5	GF2	GF5	HR2	HR5	NA2	NA5
RF1	0.74243	0.743066	0.737119	0.751934	0.67543	0.696805	0.873894	0.839567
RF2	0.819825	0.804065	0.927595	0.887808	0.838137	0.831808	0.866804	0.85449
RF3	0.435126	0.430201	0.35497	0.365723	0.568552	0.570256	0.368139	0.425478
RF4	0.415528	0.411767	0.276615	0.241559	0.404581	0.395242	0.346124	0.342781
RF5	0.837315	0.779012	0.907494	0.960441	0.960835	0.930842	0.735016	0.787322
RF6	0.834688	0.838828	0.716217	0.798154	0.660204	0.929332	0.708829	0.672347
RF7	0.771741	0.786687	0.848588	0.877709	0.992659	0.95831	0.803391	0.783027
RF8	0.487477	0.446017	0.767382	0.768223	0.751963	0.661651	0.755071	0.762834
RF9	0.737764	0.711359	0.743448	0.681001	0.864291	0.898489	0.639808	0.651264
	AL_AS1_WC_SS
	ER2	ER5	GF2	GF5	HR2	HR5	NA2	NA5
RF1	0.728933	0.729907	0.723515	0.736012	0.639811	0.657967	0.854591	0.823055
RF2	0.79237	0.774859	0.917123	0.875219	0.821134	0.810544	0.85235	0.838754
RF3	0.428934	0.415582	0.345772	0.352066	0.578104	0.575797	0.338324	0.391234
RF4	0.395763	0.396698	0.239588	0.21053	0.383843	0.383839	0.325628	0.323404
RF5	0.847559	0.781182	0.907337	0.957178	0.951998	0.903518	0.74389	0.794016
RF6	0.827202	0.832434	0.714812	0.796638	0.651518	0.925753	0.700339	0.661412
RF7	0.776163	0.788995	0.867584	0.894926	0.997569	0.963845	0.809335	0.787822
RF8	0.485737	0.438991	0.743041	0.742665	0.732431	0.640959	0.730743	0.740014
RF9	0.732868	0.706242	0.750337	0.678823	0.868212	0.898588	0.622962	0.635543
	V5_VS1_S1_SS
	ER2	ER5	GF2	GF5	HR2	HR5	NA2	NA5
RF1	0.650625	0.653187	0.651827	0.659946	0.483936	0.497413	0.768872	0.748936
RF2	0.76074	0.744877	0.904455	0.865542	0.797657	0.777091	0.823248	0.80633
RF3	0.387462	0.345998	0.289367	0.278002	0.561423	0.535571	0.19434	0.229873
RF4	0.404041	0.403569	0.266844	0.219937	0.397028	0.404238	0.361765	0.338223
RF5	0.867207	0.788723	0.832204	0.887548	0.882486	0.787918	0.763771	0.818417
RF6	0.842592	0.84153	0.730849	0.80329	0.67783	0.959879	0.734027	0.697935
RF7	0.846911	0.857894	0.936275	0.961324	1.02607	0.975107	0.83372	0.803636
RF8	0.503101	0.467213	0.816496	0.814387	0.799077	0.713913	0.797791	0.797488
RF9	0.705333	0.68448	0.698678	0.639774	0.816372	0.855582	0.550252	0.571105
	VL_VS1_S1_SS
	ER2	ER5	GF2	GF5	HR2	HR5	NA2	NA5
RF1	0.699909	0.704372	0.698038	0.708709	0.575331	0.590889	0.818147	0.793098
RF2	0.795386	0.782554	0.919306	0.884971	0.821248	0.806528	0.849225	0.833752
RF3	0.465948	0.449199	0.381306	0.389916	0.599315	0.607169	0.372975	0.431464
RF4	0.443131	0.456523	0.278267	0.249908	0.42285	0.431899	0.34936	0.349476
RF5	0.892202	0.829583	0.963305	1.0141	1.00406	0.95511	0.783338	0.836989
RF6	0.841223	0.854351	0.738378	0.817341	0.665634	0.951737	0.724352	0.684738
RF7	0.801356	0.811052	0.914405	0.936481	1.03852	0.999004	0.814934	0.796802
RF8	0.502691	0.457799	0.759582	0.756537	0.764951	0.67408	0.751881	0.75786
RF9	0.7496	0.73475	0.737275	0.684341	0.859075	0.896098	0.645201	0.652393
	Summary stats
	Prior totals:
	A1_VS1_WC_SN		0.588576
	AL_AS1_WC_SS		0.590239
	V5_VS1_S1_SS		0.613375
	VL_VS1_S1_SS		0.603524
	Posterior totals:
	Overall	0.6936
		Flight avg			Prior avg			Model avg
	RF1	0.70804		A1_VS1_WC_SN	0.700701		ER2	0.673802
	RF2	0.833931		AL_AS1_WC_SS	0.690173		ER5	0.657876
	RF3	0.420737		V5_VS1_S1_SS	0.675008		GF2	0.694594
	RF4	0.352205		VL_VS1_S1_SS	0.708518		GF5	0.698574
	RF5	0.865372					HR2	0.737059
	RF6	0.776075		Sdev	0.0144958		HR5	0.751466
	RF7	0.876933		Rel Sdev	2.08993	%	NA2	0.667012
	RF8	0.680939					NA5	0.668413
	RF9	0.728166
							Sdev	0.0343767
	Sdev	0.18781					Rel Sdev	4.95628	%
	Rel Sdev	27.0775	%

## Sheet: Sensitivity1_total_emiss
	A1_VS1_WC_SN
	ER2	ER5	GF2	GF5	HR2	HR5	NA2	NA5
RF1	651.631	649.229	621.329	635.088	575.869	552.25	472.348	481.989
RF2	661.306	648.038	703.564	683.838	818.497	859.277	813.881	828.093
RF3	595.661	609.492	480.993	464.958	605.173	609.426	483.067	461.901
RF4	475.121	454.462	447.922	421.391	545.373	524.044	631.455	590.57
RF5	986.033	1059.96	928.26	867.938	1035.67	1054.71	1228.46	1168.51
RF6	769.361	695.603	775.06	688.111	601.829	545.642	865.35	887.228
RF7	753.32	703.913	718.056	713.686	831.665	817.307	913.067	936.394
RF8	284.782	287.82	399.134	400.619	369.393	391.135	405.267	402.852
RF9	314.057	314.766	229.024	229.884	289.3	295.868	283.88	284.463
	AL_AS1_WC_SS
	ER2	ER5	GF2	GF5	HR2	HR5	NA2	NA5
RF1	660.055	657.399	629.237	642.432	590.148	565.908	480.149	489.253
RF2	647.105	634.343	691.093	671.37	803.398	844.091	801.12	816.035
RF3	600.025	612.536	484.56	467.951	611.014	614.426	485.721	463.341
RF4	467.165	446.774	445.789	420.341	543.63	523.183	624.209	584.747
RF5	981.142	1053.49	918.384	858.457	1031.01	1053.88	1225.01	1163.85
RF6	776.242	701.637	785.214	699.375	605.676	550.833	870.952	894.317
RF7	759.45	710.697	723.832	719.686	840.387	825.845	922.121	946.281
RF8	285.69	288.749	398.197	398.977	370.932	392.332	407.169	403.919
RF9	322.079	321.514	236.054	236.505	295.263	300.995	289.909	290.664
	V5_VS1_S1_SS
	ER2	ER5	GF2	GF5	HR2	HR5	NA2	NA5
RF1	613.003	611.164	589.885	599.268	534.74	511.586	436.958	446.794
RF2	590.497	581.063	645.865	628.435	731.513	773.208	729.737	744.53
RF3	590.849	600.964	472.991	459.062	604.783	606.4	464.805	442.861
RF4	414.277	396.523	399.441	376	487.229	459.676	557.489	517.089
RF5	929.552	999.629	842.357	789.479	959.837	979.215	1155.53	1087.03
RF6	739.117	663.505	731.558	644.598	577.351	522.124	820.513	844.129
RF7	717.428	676.499	659.351	657.76	775.147	761.106	859.777	882.471
RF8	268.293	271.001	376.314	376.871	348.616	368.628	379.468	376.442
RF9	318.831	318.343	236.156	236.884	287.403	287.909	280.264	280.579
	VL_VS1_S1_SS
	ER2	ER5	GF2	GF5	HR2	HR5	NA2	NA5
RF1	653.429	651.187	623.652	635.335	574.577	548.746	471.193	480.024
RF2	646.022	634.263	699.738	679.404	801.034	845.068	793.862	808.248
RF3	599.181	610.768	479.814	465.189	609.291	612.776	480.139	459.753
RF4	454.051	433.144	427.91	400.979	524.193	497.511	602.569	560.774
RF5	965.657	1039.76	905.765	843.194	1019.38	1034.24	1207.38	1145.94
RF6	761.337	686.733	757.782	669.082	595.019	543.278	846.971	871.173
RF7	737.62	690.683	689.16	686.494	810.733	797.305	890.954	914.383
RF8	277.857	280.571	390.189	390.887	363.564	384.386	395.323	392.612
RF9	322.508	323.311	240.72	241.392	290.588	295.366	287.764	288.477
	Summary stats
	Prior totals:
	A1_VS1_WC_SN		341.064
	AL_AS1_WC_SS		346.685
	V5_VS1_S1_SS		347.821
	VL_VS1_S1_SS		339.179
	Posterior totals:
	Overall	609.74
		Flight avg			Prior avg			Model avg
	RF1	572.995		A1_VS1_WC_SN	622.008		ER2	599.715
	RF2	726.798		AL_AS1_WC_SS	623.268		ER5	592.209
	RF3	537.808		V5_VS1_S1_SS	582.024		GF2	577.343
	RF4	489.22		VL_VS1_S1_SS	611.658		GF5	555.581
	RF5	1016.21					HR2	618.312
	RF6	718.334		Sdev	19.1951		HR5	615.269
	RF7	782.58		Rel Sdev	3.14807	%	NA2	662.884
	RF8	360.25					NA5	656.603
	RF9	283.46
							Sdev	36.8687
	Sdev	226.479					Rel Sdev	6.04663	%
	Rel Sdev	37.1435	%

## Sheet: Sensitivity1_thermo_frac
	A1_VS1_WC_SN
	ER2	ER5	GF2	GF5	HR2	HR5	NA2	NA5
RF1	0.688459	0.688746	0.684827	0.692204	0.658008	0.662695	0.731209	0.723443
RF2	0.74245	0.734834	0.79491	0.780509	0.736054	0.738414	0.754097	0.750845
RF3	0.566058	0.558173	0.515592	0.504751	0.611149	0.60837	0.492499	0.515118
RF4	0.504886	0.494557	0.445255	0.395586	0.524791	0.508847	0.520306	0.496026
RF5	0.710535	0.694873	0.737339	0.753992	0.750299	0.739702	0.678557	0.691578
RF6	0.720348	0.718953	0.679555	0.698619	0.647156	0.767756	0.683311	0.670389
RF7	0.688708	0.691977	0.713284	0.725867	0.793843	0.788715	0.702996	0.696157
RF8	0.52661	0.504711	0.676524	0.680672	0.672376	0.633658	0.67552	0.689624
RF9	0.680952	0.66932	0.677671	0.641731	0.788705	0.82415	0.617565	0.628273
	AL_AS1_WC_SS
	ER2	ER5	GF2	GF5	HR2	HR5	NA2	NA5
RF1	0.685317	0.685583	0.680856	0.687141	0.647486	0.65096	0.724725	0.717484
RF2	0.728538	0.71964	0.790264	0.774401	0.730115	0.730467	0.748693	0.744808
RF3	0.564713	0.553587	0.51214	0.499666	0.61628	0.612237	0.476222	0.496232
RF4	0.491842	0.483642	0.424542	0.375574	0.514683	0.502902	0.512149	0.486709
RF5	0.715007	0.697201	0.738299	0.754095	0.748728	0.732209	0.68446	0.697049
RF6	0.719479	0.71811	0.680889	0.700122	0.644128	0.767488	0.681638	0.667367
RF7	0.690863	0.693569	0.720416	0.732486	0.796079	0.791313	0.706159	0.699152
RF8	0.524938	0.500173	0.666365	0.669393	0.663483	0.623518	0.664961	0.678179
RF9	0.678166	0.665869	0.681644	0.63983	0.791083	0.823838	0.605775	0.616809
	V5_VS1_S1_SS
	ER2	ER5	GF2	GF5	HR2	HR5	NA2	NA5
RF1	0.671983	0.672216	0.66735	0.671495	0.601728	0.602852	0.700018	0.695615
RF2	0.722387	0.713855	0.799949	0.784332	0.738273	0.734519	0.753116	0.746957
RF3	0.56175	0.533237	0.488972	0.46246	0.625672	0.60977	0.390661	0.400558
RF4	0.496884	0.487504	0.442315	0.382268	0.528929	0.521527	0.538146	0.501194
RF5	0.745773	0.726614	0.737711	0.754299	0.749309	0.718574	0.721261	0.735816
RF6	0.745469	0.74076	0.706117	0.720932	0.671039	0.798879	0.713283	0.701036
RF7	0.735757	0.738714	0.762376	0.774802	0.833242	0.821224	0.737746	0.728491
RF8	0.535798	0.516513	0.708152	0.711088	0.704624	0.668726	0.706144	0.717251
RF9	0.669322	0.658521	0.654325	0.616731	0.761962	0.799799	0.55635	0.571496
	VL_VS1_S1_SS
	ER2	ER5	GF2	GF5	HR2	HR5	NA2	NA5
RF1	0.681976	0.683458	0.677868	0.683169	0.630846	0.633183	0.71845	0.712299
RF2	0.734162	0.727885	0.799439	0.787308	0.736548	0.734967	0.753246	0.747982
RF3	0.589537	0.577418	0.534878	0.523905	0.63542	0.635653	0.503332	0.526297
RF4	0.527724	0.527864	0.458839	0.412249	0.545942	0.540127	0.534133	0.510912
RF5	0.741856	0.725221	0.767516	0.78308	0.778854	0.762306	0.709906	0.723856
RF6	0.734402	0.735659	0.698558	0.715897	0.659301	0.786984	0.699634	0.685761
RF7	0.70863	0.710345	0.744268	0.754825	0.823298	0.815877	0.717401	0.711589
RF8	0.539618	0.515784	0.681456	0.683473	0.686074	0.647071	0.682055	0.694071
RF9	0.694715	0.6905	0.679981	0.649567	0.788718	0.826176	0.625701	0.63324
	Summary stats
	Prior totals:
	A1_VS1_WC_SN		0.588576
	AL_AS1_WC_SS		0.590239
	V5_VS1_S1_SS		0.613375
	VL_VS1_S1_SS		0.603524
	Posterior totals:
	Overall	0.662712
		Flight avg			Prior avg			Model avg
	RF1	0.678552		A1_VS1_WC_SN	0.660503		ER2	0.651823
	RF2	0.750436		AL_AS1_WC_SS	0.65611		ER5	0.643211
	RF3	0.540697		V5_VS1_S1_SS	0.661452		GF2	0.661957
	RF4	0.488714		VL_VS1_S1_SS	0.672781		GF5	0.654959
	RF5	0.731434					HR2	0.68984
	RF6	0.708719		Sdev	0.00710487		HR5	0.69904
	RF7	0.742193		Rel Sdev	1.07209	%	NA2	0.650595
	RF8	0.639019					NA5	0.650268
	RF9	0.68464
							Sdev	0.0204131
	Sdev	0.0917251					Rel Sdev	3.08025	%
	Rel Sdev	13.8409	%

## Sheet: Sensitivity2_total_emiss
	A1_VS1_WC_SN
	ER2	ER5	GF2	GF5	HR2	HR5	NA2	NA5
RF1	804.514	796.858	722.015	734.138	643.803	600.637	478.96	503.141
RF2	677.038	664.578	749.165	735.875	861.796	910.756	858.226	880.364
RF3	659.419	670.752	520.383	493.12	653.245	655.426	513.267	484.166
RF4	505.683	480.512	509.611	471.373	595.281	570.218	723.902	662.879
RF5	1246.77	1307.07	1104.78	1016.52	1248.03	1268.87	1556.5	1475.31
RF6	793.298	699.283	836.021	708.286	607.92	518.391	966.607	1009.87
RF7	842.139	792.97	801.878	797.02	912.194	893.776	1121.41	1174.31
RF8	285.392	290.932	386.496	388.606	359.528	389.544	399.039	398.314
RF9	300.796	302.764	216.267	218.505	280.645	288.979	273.087	273.799
	AL_AS1_WC_SS
	ER2	ER5	GF2	GF5	HR2	HR5	NA2	NA5
RF1	804.968	796.685	723.088	734.44	670.669	626.43	485.322	508.087
RF2	659.356	647.829	726.322	713.371	837.061	887.541	836.221	859.249
RF3	666.395	677.009	526.992	498.784	657.775	659.616	520.049	488.967
RF4	500.287	474.35	518.381	478.35	599.909	573.975	726.223	664.262
RF5	1228.17	1288.27	1082.69	995.682	1235.78	1256.15	1537.06	1452.39
RF6	800.739	705.589	846.313	719.38	612.489	523.831	974.746	1018.84
RF7	845.129	797.576	804.928	800.382	921.469	902.09	1122.31	1176.54
RF8	286.064	292.012	387.348	388.711	362.105	392.06	401.917	399.813
RF9	308.681	309.427	223.054	225.116	286.046	293.651	279.429	280.299
	V5_VS1_S1_SS
	ER2	ER5	GF2	GF5	HR2	HR5	NA2	NA5
RF1	728.734	720.684	657.933	665.946	653.751	606.682	433.184	452.643
RF2	594.798	586.757	658.744	648.527	744.864	801.412	745.359	768.188
RF3	666.428	674.209	524.768	497.568	655.417	656.068	518.763	486.505
RF4	447.428	424.196	478.813	443.707	549.008	513.544	662.965	604.096
RF5	1091.96	1168.54	957.244	868.191	1080.6	1106.16	1373.49	1263.05
RF6	750.844	658.487	779.663	650.935	581.848	489.766	898.114	943.752
RF7	774.961	740.289	705.397	704.063	827.637	811.635	1005.84	1058.43
RF8	267.84	272.942	356.951	358.312	333.502	361.537	366.442	366.123
RF9	305.555	306.786	223.216	225.729	277.927	279.978	271.079	271.058
	VL_VS1_S1_SS
	ER2	ER5	GF2	GF5	HR2	HR5	NA2	NA5
RF1	802.371	793.307	716.707	727.526	670.984	624.946	486.69	505.886
RF2	661.993	650.191	745.848	729.8	841.049	896.899	836.988	858.731
RF3	659.769	669.815	517.818	492.736	654.952	656.098	510.453	482.123
RF4	480.106	453.097	493.3	452.397	573.605	540.03	696.532	632.938
RF5	1203.82	1258.1	1061.01	971.084	1226.34	1236.94	1500.22	1419.61
RF6	786.518	689.999	812.18	685.359	601.772	516.805	942.444	988.827
RF7	826.495	780.946	771.199	769.073	895.482	876.932	1093.01	1143.34
RF8	277.517	282.67	380.064	381.478	354.176	382.788	390.297	388.808
RF9	308.005	310.43	227.771	229.895	281.115	287.862	276.072	277.227
	Summary stats
	Prior totals:
	A1_VS1_WC_SN		341.064
	AL_AS1_WC_SS		346.685
	V5_VS1_S1_SS		347.821
	VL_VS1_S1_SS		339.179
	Posterior totals:
	Overall	670.39
		Flight avg			Prior avg			Model avg
	RF1	652.554		A1_VS1_WC_SN	688.098		ER2	662.5
	RF2	758.591		AL_AS1_WC_SS	687.67		ER5	650.998
	RF3	583.402		V5_VS1_S1_SS	630.661		GF2	632.066
	RF4	546.905		VL_VS1_S1_SS	675.13		GF5	600.555
	RF5	1221.45					HR2	670.827
	RF6	753.716		Sdev	27.1603		HR5	662.723
	RF7	890.339		Rel Sdev	4.05142	%	NA2	743.95
	RF8	354.042					NA5	739.498
	RF9	272.508
							Sdev	49.324
	Sdev	284.668					Rel Sdev	7.35752	%
	Rel Sdev	42.4631	%

## Sheet: Sensitivity2_thermo_frac
	A1_VS1_WC_SN
	ER2	ER5	GF2	GF5	HR2	HR5	NA2	NA5
RF1	0.805286	0.803209	0.79152	0.814285	0.693326	0.74294	1.0164	0.938927
RF2	0.869254	0.846732	1.01749	0.952343	0.951203	0.930797	0.969576	0.944025
RF3	0.218145	0.258147	0.180802	0.246856	0.511583	0.525823	0.283525	0.369226
RF4	0.367314	0.370533	0.165376	0.159747	0.318298	0.324332	0.186482	0.235855
RF5	1.18843	1.00709	1.3575	1.46272	1.32284	1.25451	0.870763	0.98855
RF6	0.985748	0.995236	0.783762	0.998727	0.67164	1.05322	0.75376	0.668613
RF7	0.917354	0.924713	1.0601	1.09309	1.16521	1.08891	0.992547	0.926993
RF8	0.459391	0.407841	0.849128	0.840453	0.810035	0.680578	0.816645	0.807585
RF9	0.764422	0.729634	0.771818	0.696923	0.892348	0.924589	0.649431	0.660478
	AL_AS1_WC_SS
	ER2	ER5	GF2	GF5	HR2	HR5	NA2	NA5
RF1	0.776929	0.776646	0.766263	0.785483	0.616194	0.659407	0.98311	0.91262
RF2	0.832524	0.808314	1.00232	0.935232	0.921968	0.8952	0.946088	0.91906
RF3	0.212635	0.235492	0.169219	0.226232	0.527465	0.533313	0.246993	0.326795
RF4	0.344483	0.353858	0.119245	0.123645	0.291029	0.310067	0.154967	0.209614
RF5	1.2145	1.00505	1.34659	1.44085	1.29849	1.19004	0.883477	0.99365
RF6	0.965625	0.97886	0.77536	0.987318	0.657566	1.04529	0.729856	0.646107
RF7	0.926266	0.927676	1.09918	1.12768	1.17438	1.09832	1.00611	0.935797
RF8	0.458074	0.399737	0.810785	0.802039	0.782215	0.652553	0.780905	0.777341
RF9	0.758519	0.723822	0.780086	0.694692	0.896942	0.924905	0.630506	0.643116
	V5_VS1_S1_SS
	ER2	ER5	GF2	GF5	HR2	HR5	NA2	NA5
RF1	0.614305	0.622027	0.629643	0.642482	0.317974	0.351769	0.830593	0.789847
RF2	0.784673	0.763463	0.971734	0.911822	0.860824	0.819617	0.883605	0.854961
RF3	0.165503	0.153491	0.118724	0.148776	0.491026	0.464906	0.0833862	0.138632
RF4	0.35615	0.363388	0.153467	0.13435	0.30633	0.330966	0.20512	0.226514
RF5	1.18442	0.931358	1.04203	1.16867	1.10412	0.888221	0.848367	0.971536
RF6	0.96506	0.966459	0.772332	0.962109	0.68344	1.07763	0.767852	0.686439
RF7	1.03159	1.02278	1.2045	1.22061	1.18436	1.08539	1.00869	0.920927
RF8	0.480435	0.436346	0.912996	0.899531	0.866421	0.744261	0.867124	0.845991
RF9	0.721347	0.695332	0.716987	0.648993	0.835832	0.874507	0.548626	0.571543
	VL_VS1_S1_SS
	ER2	ER5	GF2	GF5	HR2	HR5	NA2	NA5
RF1	0.711494	0.719542	0.713499	0.729949	0.48022	0.518702	0.909038	0.856652
RF2	0.834836	0.816549	0.997564	0.941637	0.916864	0.883788	0.936317	0.907884
RF3	0.266124	0.280722	0.22298	0.279312	0.55246	0.574115	0.284893	0.372299
RF4	0.396306	0.420193	0.151889	0.159038	0.32932	0.35955	0.171841	0.231258
RF5	1.30147	1.11011	1.47483	1.57436	1.38963	1.27932	0.959025	1.07151
RF6	0.982345	1.01038	0.81314	1.02398	0.670981	1.07772	0.767588	0.676337
RF7	0.965046	0.958903	1.19049	1.20388	1.22796	1.14271	1.00637	0.944011
RF8	0.47628	0.420489	0.828923	0.815717	0.822355	0.692329	0.805001	0.796311
RF9	0.775205	0.753844	0.761889	0.698416	0.885129	0.920534	0.653776	0.660175
	Summary stats
	Prior totals:
	A1_VS1_WC_SN		0.588576
	AL_AS1_WC_SS		0.590239
	V5_VS1_S1_SS		0.613375
	VL_VS1_S1_SS		0.603524
	Posterior totals:
	Overall	0.747798
		Flight avg			Prior avg			Model avg
	RF1	0.728759		A1_VS1_WC_SN	0.765315		ER2	0.724375
	RF2	0.900883		AL_AS1_WC_SS	0.74851		ER5	0.694388
	RF3	0.302175		V5_VS1_S1_SS	0.706323		GF2	0.76456
	RF4	0.260329		VL_VS1_S1_SS	0.771046		GF5	0.793109
	RF5	1.16013					HR2	0.789666
	RF6	0.862515		Sdev	0.0292576		HR5	0.803357
	RF7	1.0557		Rel Sdev	3.9125	%	NA2	0.706621
	RF8	0.713932					NA5	0.706311
	RF9	0.745761
							Sdev	0.0447083
	Sdev	0.30396					Rel Sdev	5.97866	%
	Rel Sdev	40.6474	%
